# Supplementary material for: A Network of 17 Microtubule-Related Genes Highlights Functional Deregulations in Breast Cancer
Source: Cancers (Basel). 2023 Oct 6;15(19):4870. doi: 10.3390/cancers15194870 (PMC10571893; doi:10.3390/cancers15194870)
Supplement: Supplementary file 1 [file cancers-15-04870-s001.zip]

Archive with 1 entries (1 files):
- cancers-2614605-supplementary.pdf
